# Supplementary material for: Adverse event detection by medical record review is reproducible, but the assessment of their preventability is not
Source: PLoS One. 2018 Nov 29;13(11):e0208087. doi: 10.1371/journal.pone.0208087 (PMC6264838; doi:10.1371/journal.pone.0208087)
Supplement: S1 Data — (XLSX) [file pone.0208087.s002.xlsx]

## Sheet: overview results MR 
Medical record	Trigger 1	Trigger 2	Trigger 3	Trigger 4	Trigger 5	Trigger 6	Trigger 7	Trigger 8	Trigger 9	Trigger 10	Trigger 11	Trigger 12	Trigger 13	Trigger 14	Trigger 15	AE's present first evaluation	Number of AEs first evaluation	Level of preventability AE first evaluation	Contribution to death AE first evaluation	AE present second evaluation	Number of AEs second evaluation	Level of preventability AE second evaluation	Contribution to death AE second evaluation	Factors round 1	Factors round 2
2								Yes		Yes						No	0			No	0
3									Yes		Yes					Yes	1	0	1	No	0
4		Yes											Yes			Yes	1	0	1	Yes	1	0	1
5		Yes					Yes	Yes		Yes						Yes	1	0	1	No	0
6											Yes					No	0			No	0
7								Yes		Yes						Yes	1	1	1	Yes	1	0	1	1&3
8				Yes						Yes	Yes				Yes	Yes	1	0	1	Yes	1	0	1
9		Yes	Yes	Yes			Yes									Yes	1	1	1	Yes	1	1	1	2&3	1
10															Yes	No	0			No	0
11	Yes			Yes	Yes											Yes	1	0	1	Yes	1	1	1		1&2
12		Yes			Yes			Yes								No	0			No	0
13	Yes			Yes			Yes									No	0			Yes	1	1	1		1
14				Yes						Yes	Yes		Yes			Yes	1	0	1	Yes	1	0	1
15					Yes						Yes					Yes	1	1	1	Yes	1	0	1	2
16	Yes															No	0			No	0
17	Yes															No	0			No	0
18	Yes			Yes	Yes	Yes		Yes								Yes	1	1	1	Yes	1	0	1	2&5
19										Yes						No	0			No	0
20				Yes			Yes									Yes	1	0	1	Yes	1	0	1
21							Yes	Yes								Yes	1	1	1	Yes	1	1	1	1	2
22										Yes						No	0			Yes	1	1	0		2
23							Yes		Yes							Yes	1	0	1	Yes	1	0	1
24	Yes						Yes	Yes			Yes					Yes	1	2	1	Yes	1	1	1	2	2
25				Yes							Yes					Yes	1	1	1	Yes	1	1	1	1&4	1
26				Yes			Yes	Yes			Yes					No	0			Yes	1	1	1		3
27							Yes	Yes								No	0			Yes	1	0	1
28				Yes			Yes									No	0			No	0
29				Yes			Yes								Yes	No	0			No	0
30							Yes	Yes		Yes	Yes					Yes	1	1	1	Yes	2	1	1	2	2
31	Yes						Yes									No	0			No	0
32															Yes	No	0			Yes	1	0	1
33				Yes	Yes	Yes		Yes								Yes	1	1	1	Yes	2	1	1	1
34	Yes															No	0			No	0
35	Yes						Yes									No	0			No	0
36		Yes				Yes				Yes						Yes	1	2	0	Yes	1	1	1	2	2
37								Yes								Yes	1	1	1	Yes	1	0	1	3
38	Yes															No	0			No	0
39		Yes			Yes	Yes	Yes	Yes		Yes						Yes	1	0	1	Yes	3	0	1
40										Yes	Yes					No	0			Yes	1	0	1
41															Yes	Yes	1	2	1	Yes	1	1	1	2	2
42		Yes					Yes	Yes	Yes							Yes	1	1	0	No	0			2
43	Yes															No	0			No	0
44				Yes												No	0			No	0
45	Yes			Yes	Yes		Yes	Yes								Yes	1	1	1	Yes	1	1	1	1&3&4	1
46						Yes				Yes						Yes	1	1	1	Yes	1	0	1	2	2
47							Yes	Yes								No	0			No	0
48		Yes	Yes				Yes		Yes		Yes					No	0			No	0
49							Yes									No	0			No	0
50				Yes	Yes			Yes	Yes		Yes					Yes	1	0	1	Yes	1	1	1		1&3
51	Yes															No	0			No	0
